# Supplementary material for: Are Countries Becoming Better at SARS-CoV-2 Genomic Surveillance?
Source: Front Public Health. 2022 Apr 25;10:887955. doi: 10.3389/fpubh.2022.887955 (PMC9088876; doi:10.3389/fpubh.2022.887955)
Supplement: Supplementary Table S1 — Country-wise comparative distribution: The table lists CSTlag efficiency, sequencing, case increase, and sequencing efficiency for all 208 countries in 2020, 2021, and a comparison of 2021 vs. 2020. Each category is shaded in different color codes, and their fold-change information is also shaded in the same color. Values with less than one-fold change or negative % change are in red fonts. Countries that have submitted more than 1000 genomes are shaded yellow in Column A. Countries with less than 1,000 genomes are shaded gray in columns H, I, and J. [file Table_1.XLSX]

## Sheet: Country
Country	Continent	Population	Median_CSTlag 2020	Median_CSTlag 2021	Fold-change in CSTlag Efficiency (2020/2021)	% change in CSTlag Efficiency (2020/2021)	Number of genomes sequenced in 2020	Number of genomes sequenced in 2021	Total genomes sequenced	Fold-change in genomes sequenced (2021/2020)	% change in genomes sequenced (2021/2020)	COVID-19 cases in 2020	COVID-19 cases in 2021	Total COVID-19 cases	Fold-change in COVID-19 Cases (2021/2020)	% change in COVID-19 Cases (2021/2020)	Sequencing Efficiency in 2020	Sequencing Efficiency in 2021	Fold-change in sequencing efficiency (2021/2020)	% change in sequencing efficiency (2021/2020)
Angola	Africa	32866268	191	79	2.41772	58.6387	151	928	1079	6.1457	514.57	17553	79029	96582	4.50231	350.231	8.60252	11.7425	1.36501	36.501
Botswana	Africa	2351625	152	16.5	9.21212	89.1447	80	2722	2802	34.025	3302.5	14805	229141	243946	15.4773	1447.73	5.40358	11.8791	2.19838	119.838
Egypt	Africa	102334403	265	34	7.79412	87.1698	780	644	1424	0.825641	-17.4359	138062	272036	410098	1.97039	97.039	5.64964	2.36733	0.419024	-58.0976
Gambia	Africa	2416664	71	87	0.816092	-22.5352	475	643	1118	1.35368	35.3684	3797	7775	11572	2.04767	104.767	125.099	82.701	0.661085	-33.8915
Ghana	Africa	31072945	141	75.5	1.86755	46.4539	266	2106	2372	7.91729	691.729	54771	100725	155496	1.83902	83.9021	4.85658	20.9084	4.30517	330.517
Kenya	Africa	53771300	322	63	5.11111	80.4348	1959	3692	5651	1.88464	88.4635	96458	223771	320229	2.31988	131.988	20.3094	16.499	0.812385	-18.7615
Nigeria	Africa	206139587	142.5	51	2.79412	64.2105	403	3609	4012	8.95533	795.533	87607	164580	252187	1.87862	87.8617	4.60009	21.9285	4.76698	376.698
Senegal	Africa	16743930	431.5	188	2.29521	56.4311	942	2655	3597	2.81847	181.847	19140	65155	84295	3.40413	240.413	49.2163	40.749	0.827957	-17.2043
South Africa	Africa	59308690	86	36	2.38889	58.1395	6493	21719	28212	3.34499	234.499	1057161	2524198	3581359	2.38771	138.771	6.14192	8.60432	1.40092	40.0916
Zambia	Africa	18383956	320	88	3.63636	72.5	487	654	1141	1.34292	34.2916	20725	280905	301630	13.5539	1255.39	23.4982	2.32819	0.0990795	-90.092
Algeria	Africa	43851043	199	60	3.31667	69.8492	18	67	85	3.72222	272.222	99610	137060	236670	1.37597	37.5966	0.180705	0.488837	2.70517	170.517
Benin	Africa	12123198	96	214	0.448598	-122.917	12	768	780	64	6300	3251	23058	26309	7.09259	609.259	3.69117	33.3073	9.02351	802.351
Burkina Faso	Africa	20903278	203	174	1.16667	14.2857	338	269	607	0.795858	-20.4142	6707	13807	20514	2.0586	105.86	50.3951	19.4829	0.386602	-61.3398
Cape Verde	Africa	555988	131	143	0.916084	-9.16031	13	230	243	17.6923	1669.23	11840	43466	55306	3.67111	267.111	1.09797	5.29149	4.81933	381.933
Cameroon	Africa	26545864	121.5	66	1.84091	45.679	69	496	565	7.18841	618.841	26277	87836	114113	3.3427	234.27	2.62587	5.64689	2.15048	115.048
Central African Republic	Africa	4829764	170	74.5	2.28188	56.1765	10	118	128	11.8	1080	4963	8648	13611	1.74249	74.2494	2.01491	13.6448	6.7719	577.19
Ivory Coast	Africa	26378275	139	128	1.08594	7.91367	91	153	244	1.68132	68.1319	22490	57686	80176	2.56496	156.496	4.04624	2.65229	0.655495	-34.4505
Democratic Republic of the Congo	Africa	89561404	102	52	1.96154	49.0196	527	344	871	0.652751	-34.7249	17658	66625	84283	3.77308	277.308	29.8448	5.16323	0.173002	-82.6998
Djibouti	Africa	988002	363	130	2.79231	64.1873	51	316	367	6.19608	519.608	5831	9480	15311	1.62579	62.5793	8.74636	33.3333	3.81111	281.111
Equatorial Guinea	Africa	1402985	177	76.5	2.31373	56.7797	139	68	207	0.489209	-51.0791	5277	10413	15690	1.97328	97.328	26.3407	6.5303	0.247916	-75.2084
Eswatini	Africa	1160164	107	77	1.38961	28.0374	15	108	123	7.2	620	9358	58723	68081	6.27517	527.517	1.60291	1.83914	1.14738	14.738
Ethiopia	Africa	114963583	209	97	2.15464	53.5885	8	516	524	64.5	6350	124264	337843	462107	2.71875	171.875	0.0643791	1.52734	23.7241	2272.41
Gabon	Africa	2225728	619	128	4.83594	79.3215	89	501	590	5.62921	462.921	9571	36338	45909	3.79668	279.668	9.29892	13.7872	1.48267	48.2668
Guinea	Africa	13132792	291.5	116	2.51293	60.2058	148	179	327	1.20946	20.9459	13722	22135	35857	1.6131	61.3103	10.7856	8.08674	0.749772	-25.0228
Guinea-Bissau	Africa	1967998	380	116	3.27586	69.4737	8	104	112	13	1200	2452	4832	7284	1.97064	97.0636	3.26264	21.5232	6.59685	559.685
Lesotho	Africa	2142252	105	61.5	1.70732	41.4286	5	18	23	3.6	260	3094	28955	32049	9.35844	835.844	1.61603	0.621654	0.38468	-61.532
Madagascar	Africa	27691019	395	163	2.42331	58.7342	367	425	792	1.15804	15.8038	17714	39661	57375	2.23896	123.896	20.7181	10.7158	0.517221	-48.2779
Malawi	Africa	19129955	403	78	5.16667	80.6452	78	895	973	11.4744	1047.44	6583	77240	83823	11.7333	1073.33	11.8487	11.5873	0.977935	-2.20649
Mali	Africa	20250834	95	161	0.590062	-69.4737	26	47	73	1.80769	80.7692	7090	22587	29677	3.18575	218.575	3.66714	2.08084	0.56743	-43.257
Mauritius	Africa	1271767	183.5	47	3.90426	74.3869	14	603	617	43.0714	4207.14	527	24632	25159	46.74	4574	26.5655	24.4804	0.92151	-7.84897
Morocco	Africa	36910558	220	43	5.11628	80.4545	200	447	647	2.235	123.5	439193	659220	1098413	1.50098	50.098	0.455381	0.678074	1.48903	48.9027
Mozambique	Africa	31255435	157	112.5	1.39556	28.3439	155	820	975	5.29032	429.032	18642	203954	222596	10.9406	994.056	8.31456	4.02051	0.483551	-51.6449
Niger	Africa	24206636	258	196	1.31633	24.031	41	90	131	2.19512	119.512	3323	5219	8542	1.57057	57.0569	12.3382	17.2447	1.39766	39.7661
Rwanda	Africa	12952209	133.5	55	2.42727	58.8015	196	512	708	2.61224	161.224	8383	119626	128009	14.2701	1327.01	23.3807	4.28001	0.183058	-81.6942
Seychelles	Africa	98340	426	51	8.35294	88.0282	4	746	750	186.5	18550	226	34141	34367	151.066	15006.6	17.6991	21.8506	1.23456	23.4557
Sierra Leone	Africa	7976985	131.5	120	1.09583	8.74525	18	43	61	2.38889	138.889	2611	4979	7590	1.90693	90.6932	6.89391	8.63627	1.25274	25.2739
Somalia	Africa	15893219	370.5	130	2.85	64.9123	26	11	37	0.423077	-57.6923	4714	19608	24322	4.15952	315.952	5.51549	0.560996	0.101713	-89.8287
South Sudan	Africa	11193729	342	90	3.8	73.6842	1	88	89	88	8700	3558	13115	16673	3.68606	268.606	0.281057	6.70987	23.8737	2287.37
Sudan	Africa	43849269	485	189	2.56614	61.0309	33	83	116	2.51515	151.515	25500	28459	53959	1.11604	11.6039	1.29412	2.91648	2.25364	125.364
Togo	Africa	8278737	301	70	4.3	76.7442	51	311	362	6.09804	509.804	3633	32680	36313	8.99532	799.532	14.038	9.51652	0.677912	-32.2088
Tunisia	Africa	11818618	71	119	0.596639	-67.6056	90	225	315	2.5	150	139140	707621	846761	5.08568	408.568	0.646831	0.317967	0.491577	-50.8423
Uganda	Africa	45741000	134	61	2.19672	54.4776	334	626	960	1.87425	87.4251	35216	125136	160352	3.55338	255.338	9.48433	5.00256	0.527455	-47.2545
Zimbabwe	Africa	14862927	163	47	3.46809	71.1656	334	573	907	1.71557	71.5569	13867	214387	228254	15.4602	1446.02	24.086	2.67274	0.110967	-88.9033
Bahrain	Asia	1701583	28	6	4.66667	78.5714	150	2121	2271	14.14	1314	92675	237946	330621	2.56753	156.753	1.61856	8.91379	5.50723	450.723
Bangladesh	Asia	164689383	118	35	3.37143	70.339	1286	3044	4330	2.36703	136.703	513510	1171626	1685136	2.2816	128.16	2.50433	2.5981	1.03744	3.74414
Cambodia	Asia	16718971	86	10	8.6	88.3721	47	2169	2216	46.1489	4514.89	378	120648	121026	319.175	31817.5	124.339	17.9779	0.144588	-85.5412
China	Asia	1439323774	87	64	1.35938	26.4368	1163	443	1606	0.380911	-61.9089	87071	18589	105660	0.213492	-78.6508	13.3569	23.8313	1.78419	78.4192
Georgia	Asia	3989175	19.5	16	1.21875	17.9487	49	1040	1089	21.2245	2022.45	227420	824025	1051445	3.62336	262.336	0.21546	1.2621	5.85768	485.768
Hong Kong	Asia	7496988	130	33	3.93939	74.6154	3638	1707	5345	0.469214	-53.0786	8846	4188	13034	0.473434	-52.6566	411.259	407.593	0.991085	-0.891458
India	Asia	1380004385	159	66	2.40909	58.4906	12346	97000	109346	7.8568	685.68	10286709	29256619	39543328	2.84412	184.412	1.20019	3.31549	2.76247	176.247
Indonesia	Asia	273523621	149	48	3.10417	67.7852	875	12652	13527	14.4594	1345.94	743198	3543180	4286378	4.76748	376.748	1.17734	3.5708	3.03293	203.293
Iran	Asia	83992953	186	154	1.20779	17.2043	429	801	1230	1.86713	86.7133	1225142	5025348	6250490	4.10185	310.185	0.350163	0.159392	0.455193	-54.4807
Israel	Asia	8655541	32	27	1.18519	15.625	1805	40256	42061	22.3025	2130.25	423262	1789327	2212589	4.22747	322.747	4.2645	22.4978	5.27561	427.561
Japan	Asia	126476458	121	56	2.16071	53.719	23015	165393	188408	7.18631	618.631	235749	1939970	2175719	8.22896	722.896	97.625	85.2554	0.873295	-12.6705
Jordan	Asia	10203140	63	23	2.73913	63.4921	545	757	1302	1.38899	38.8991	294494	846554	1141048	2.87461	187.461	1.85063	0.894213	0.483194	-51.6806
Lebanon	Asia	6825442	389	155	2.50968	60.1542	155	1043	1198	6.72903	572.903	181503	683726	865229	3.76702	276.702	0.85398	1.52546	1.7863	78.63
Malaysia	Asia	32365998	134	38	3.52632	71.6418	578	7911	8489	13.6869	1268.69	113010	2719935	2832945	24.0681	2306.81	5.11459	2.90853	0.568672	-43.1328
Maldives	Asia	540542	370	20	18.5	94.5946	19	998	1017	52.5263	5152.63	13757	103704	117461	7.53827	653.827	1.38112	9.62354	6.96795	596.795
Nepal	Asia	29136808	146	79	1.8481	45.8904	19	1012	1031	53.2632	5226.32	260593	649801	910394	2.49355	149.355	0.0729106	1.5574	21.3604	2036.04
Pakistan	Asia	220892331	150	47	3.19149	68.6667	153	1596	1749	10.4314	943.137	482178	892622	1374800	1.85123	85.1229	0.31731	1.78799	5.63484	463.484
Philippines	Asia	109581085	164.5	97	1.69588	41.0334	1134	11687	12821	10.306	930.6	474064	2943152	3417216	6.20834	520.834	2.39208	3.97091	1.66002	66.0024
Qatar	Asia	2881060	323	64	5.04688	80.1858	1645	2769	4414	1.68328	68.3283	143834	179511	323345	1.24804	24.8043	11.4368	15.4252	1.34874	34.8738
Saudi Arabia	Asia	34813867	128	198	0.646465	-54.6875	968	254	1222	0.262397	-73.7603	362741	289613	652354	0.798402	-20.1598	2.66857	0.877032	0.328653	-67.1347
Singapore	Asia	5850343	65	7	9.28571	89.2308	1619	10675	12294	6.59358	559.358	58599	255173	313772	4.35456	335.456	27.6285	41.8344	1.51418	51.4177
South Korea	Asia	51269183	83	34	2.44118	59.0361	2340	31634	33974	13.5188	1251.88	61769	679644	741413	11.003	1000.3	37.8831	46.545	1.22865	22.8648
Sri Lanka	Asia	21413250	43	15	2.86667	65.1163	67	2648	2715	39.5224	3852.24	43299	558587	601886	12.9007	1190.07	1.54738	4.74053	3.06359	206.359
Thailand	Asia	69799978	64	32	2	50	753	11846	12599	15.7317	1473.17	6884	2377755	2384639	345.403	34440.3	109.384	4.98201	0.045546	-95.4454
Turkey	Asia	84339067	85	9	9.44444	89.4118	555	81247	81802	146.391	14539.1	2208652	8738477	10947129	3.95648	295.648	0.251284	9.29762	37.0004	3600.04
United Arab Emirates	Asia	9890400	209	257	0.81323	-22.9665	2007	627	2634	0.312407	-68.7593	207822	617877	825699	2.97311	197.311	9.6573	1.01477	0.105077	-89.4923
Vietnam	Asia	97338583	118	63	1.87302	46.6102	144	2239	2383	15.5486	1454.86	1465	2139957	2141422	1460.72	145972	98.2935	1.04628	0.0106445	-98.9356
Afghanistan	Asia	38928341	255.5	144	1.77431	43.6399	8	91	99	11.375	1037.5	52330	107319	159649	2.05081	105.081	0.152876	0.847939	5.54658	454.658
Armenia	Asia	2963234	258	44	5.86364	82.9457	48	95	143	1.97917	97.9167	159409	192302	351711	1.20634	20.6343	0.301112	0.494015	1.64063	64.0633
Brunei	Asia	437483	45	34	1.32353	24.4444	7	481	488	68.7143	6771.43	157	15927	16084	101.446	10044.6	44.586	30.2003	0.677349	-32.2651
Cyprus	Asia	1207361	402	325	1.23692	19.1542	681	81	762	0.118943	-88.1057	22346	216727	239073	9.69869	869.869	30.4753	0.373742	0.0122638	-98.7736
Iraq	Asia	40222503	184	54	3.40741	70.6522	135	216	351	1.6	60	595291	1558946	2154237	2.6188	161.88	0.22678	0.138555	0.610968	-38.9032
Kazakhstan	Asia	18776707	94	46	2.04348	51.0638	128	534	662	4.17188	317.188	201196	1042024	1243220	5.17915	417.915	0.636196	0.512464	0.805514	-19.4486
Kuwait	Asia	4270563	233.5	25	9.34	89.2934	155	447	602	2.88387	188.387	150584	346870	497454	2.3035	130.35	1.02933	1.28867	1.25195	25.1953
Laos	Asia	7275556	416	48	8.66667	88.4615	6	35	41	5.83333	483.333	41	129912	129953	3168.59	316759	146.341	0.269413	0.00184099	-99.8159
Mongolia	Asia	3278292	178	165	1.07879	7.30337	16	412	428	25.75	2475	1220	427130	428350	350.107	34910.7	13.1148	0.964578	0.073549	-92.6451
Myanmar	Asia	54409794	346	18.5	18.7027	94.6532	42	73	115	1.7381	73.8095	124630	409441	534071	3.28525	228.525	0.336998	0.178292	0.52906	-47.094
Oman	Asia	5106622	82.5	79	1.0443	4.24242	255	697	952	2.73333	173.333	128867	193571	322438	1.5021	50.2099	1.97878	3.60075	1.81968	81.9676
West Bank	Asia	2731052	103	36	2.86111	65.0485	95	37	132	0.389474	-61.0526	138004	342579	480583	2.48238	148.238	0.688386	0.108004	0.156895	-84.3105
Taiwan	Asia	23816775	38	42	0.904762	-10.5263	166	108	274	0.650602	-34.9398	799	17526	18325	21.9349	2093.49	207.76	6.16227	0.0296606	-97.0339
East Timor	Asia	1318442	51.5	153	0.336601	-197.087	24	332	356	13.8333	1283.33	44	19824	19868	450.545	44954.5	545.455	16.7474	0.0307035	-96.9296
Uzbekistan	Asia	33469199	169	38	4.44737	77.5148	28	62	90	2.21429	121.429	77060	136707	213767	1.77403	77.4033	0.363353	0.453525	1.24816	24.8165
Austria	Europe	9006400	113	29	3.89655	74.3363	2066	75953	78019	36.7633	3576.33	360815	1239226	1600041	3.43452	243.452	5.72593	61.2907	10.7041	970.406
Belgium	Europe	11589616	57	16	3.5625	71.9298	3723	77496	81219	20.8155	1981.55	646496	2050743	2697239	3.17209	217.209	5.75874	37.7892	6.56207	556.207
Bosnia and Herzegovina	Europe	3280815	73.5	28	2.625	61.9048	46	1220	1266	26.5217	2552.17	110985	218584	329569	1.96949	96.9491	0.41447	5.58138	13.4663	1246.63
Bulgaria	Europe	6948445	94	43	2.18605	54.2553	136	11968	12104	88	8700	202266	677962	880228	3.35183	235.183	0.672382	17.6529	26.2543	2525.43
Croatia	Europe	4105268	112	34	3.29412	69.6429	121	18105	18226	149.628	14862.8	210837	666223	877060	3.1599	215.99	0.573903	27.1756	47.3522	4635.22
Czech Republic	Europe	10708982	115	30	3.83333	73.913	615	24016	24631	39.0504	3805.04	718661	2032204	2750865	2.82776	182.776	0.855758	11.8177	13.8096	1280.96
Denmark	Europe	5792203	30	10	3	66.6667	36638	274975	311613	7.50519	650.519	163479	1234354	1397833	7.55054	655.054	224.114	222.768	0.993994	-0.600615
Estonia	Europe	1326539	266	34	7.82353	87.218	322	8261	8583	25.6553	2465.53	27990	263436	291426	9.41179	841.179	11.5041	31.3587	2.72587	172.587
Finland	Europe	5540718	96	52	1.84615	45.8333	1796	23089	24885	12.8558	1185.58	36107	335028	371135	9.27875	827.875	49.741	68.9166	1.38551	38.5508
France	Europe	65273512	241	23	10.4783	90.4564	15144	184950	200094	12.2128	1121.28	2660676	14083257	16743933	5.29311	429.311	5.69179	13.1326	2.30729	130.729
Germany	Europe	83783945	196	15	13.0667	92.3469	9924	342157	352081	34.4777	3347.77	1746929	7026101	8773030	4.02197	302.197	5.68083	48.698	8.57234	757.234
Gibraltar	Europe	33691	13	23	0.565217	-76.9231	608	2421	3029	3.98191	298.191	2040	9795	11835	4.80147	380.147	298.039	247.167	0.82931	-17.069
Greece	Europe	10423056	172	35	4.91429	79.6512	1355	12091	13446	8.92325	792.325	138850	1654461	1793311	11.9155	1091.55	9.75873	7.30812	0.74888	-25.112
Iceland	Europe	341250	95	31	3.06452	67.3684	5174	4658	9832	0.900271	-9.97294	5754	48825	54579	8.4854	748.54	899.201	95.4019	0.106096	-89.3904
Ireland	Europe	4937796	183	25	7.32	86.3388	2306	47723	50029	20.6951	1969.51	91779	1054189	1145968	11.4862	1048.62	25.1256	45.2699	1.80174	80.1745
Italy	Europe	60461828	171.5	16	10.7188	90.6706	5574	90497	96071	16.2356	1523.56	2107166	7816512	9923678	3.70949	270.949	2.64526	11.5777	4.37676	337.676
Latvia	Europe	1886202	166.5	62	2.68548	62.7628	662	7543	8205	11.3943	1039.43	40904	294637	335541	7.20313	620.313	16.1842	25.601	1.58185	58.1848
Lithuania	Europe	2722291	62	25	2.48	59.6774	649	29305	29954	45.1541	4415.41	141955	466603	608558	3.28698	228.698	4.57187	62.805	13.7373	1273.73
Luxembourg	Europe	625976	55	23	2.3913	58.1818	3470	18684	22154	5.38444	438.444	46415	91155	137570	1.96391	96.3913	74.7603	204.97	2.74169	174.169
Netherlands	Europe	17134873	43	20	2.15	53.4884	7855	84126	91981	10.7099	970.987	798437	3100308	3898745	3.88297	288.297	9.83797	27.1347	2.75816	175.816
Norway	Europe	5421242	84	30	2.8	64.2857	2524	39279	41803	15.5622	1456.22	49567	573029	622596	11.5607	1056.07	50.921	68.5463	1.34613	34.613
Poland	Europe	37846605	165	19	8.68421	88.4848	582	47279	47861	81.2354	8023.54	1294878	3223340	4518218	2.4893	148.93	0.449463	14.6677	32.6338	3163.38
Portugal	Europe	10196707	66	15	4.4	77.2727	2565	23059	25624	8.98986	798.986	413678	1808147	2221825	4.3709	337.09	6.20047	12.7528	2.05675	105.675
Romania	Europe	19237682	385	29	13.2759	92.4675	1127	8388	9515	7.44277	644.277	632263	1384866	2017129	2.19033	119.033	1.78249	6.0569	3.39801	239.801
Russia	Europe	145934460	169	38	4.44737	77.5148	4615	9685	14300	2.09859	109.859	3127347	7796147	10923494	2.49289	149.289	1.47569	1.24228	0.841829	-15.8171
Slovakia	Europe	5459643	76	25	3.04	67.1053	204	18354	18558	89.9706	8897.06	274603	1188395	1462998	4.32768	332.768	0.742891	15.4444	20.7895	1978.95
Slovenia	Europe	2078932	303	29	10.4483	90.429	5062	43674	48736	8.62782	762.782	122152	481189	603341	3.93926	293.926	41.4402	90.7627	2.19021	119.021
Spain	Europe	46754783	129	29	4.44828	77.5194	11259	83440	94699	7.41096	641.096	1928265	7047193	8975458	3.65468	265.468	5.83893	11.8402	2.0278	102.78
Sweden	Europe	10099270	112	30	3.73333	73.2143	2776	139316	142092	50.1859	4918.59	437379	1346626	1784005	3.07885	207.885	6.3469	103.456	16.3002	1530.02
Switzerland	Europe	8654618	101	15	6.73333	85.1485	14441	97824	112265	6.77405	577.405	452296	1427023	1879319	3.15506	215.506	31.9282	68.5511	2.14704	114.704
United Kingdom	Europe	67886004	26	9	2.88889	65.3846	179730	1641167	1820897	9.13129	813.129	2491838	13405682	15897520	5.37984	437.984	72.1275	122.423	1.69732	69.7318
Albania	Europe	2877800	95	42	2.2619	55.7895	7	45	52	6.42857	542.857	58316	189754	248070	3.25389	225.389	0.120036	0.237149	1.97566	97.5656
Andorra	Europe	77265	189	34	5.55882	82.0106	1	49	50	49	4800	8049	24976	33025	3.10299	210.299	0.124239	1.96188	15.7912	1479.12
Belarus	Europe	9449321	85	45	1.88889	47.0588	40	15	55	0.375	-62.5	194284	532576	726860	2.74122	174.122	0.205884	0.028165	0.1368	-86.32
Faroe Islands	Europe	48865	92	73	1.26027	20.6522	37	5	42	0.135135	-86.4865	610	13730	14340	22.5082	2150.82	60.6557	0.364166	0.00600382	-99.3996
Hungary	Europe	9660350	91	41	2.21951	54.9451	367	68	435	0.185286	-81.4714	322514	1078943	1401457	3.34541	234.541	1.13794	0.0630246	0.0553851	-94.4615
Kosovo	Europe	1859203	54.5	36	1.51389	33.945	16	971	987	60.6875	5968.75	51144	130302	181446	2.54775	154.775	0.312842	7.45192	23.8201	2282.01
Liechtenstein	Europe	38137	78	18	4.33333	76.9231	33	604	637	18.303	1730.3	2221	5617	7838	2.52904	152.904	14.8582	107.531	7.23714	623.714
Malta	Europe	441539	30	20	1.5	33.3333	14	851	865	60.7857	5978.57	12774	53095	65869	4.15649	315.649	1.09598	16.0279	14.6243	1362.43
Moldova	Europe	4033963	169	51.5	3.28155	69.5266	17	156	173	9.17647	817.647	144818	264579	409397	1.82698	82.6976	0.117389	0.589616	5.02276	402.276
Montenegro	Europe	628062	37.5	34	1.10294	9.33333	12	522	534	43.5	4250	48247	164893	213140	3.41768	241.768	0.24872	3.16569	12.7279	1172.79
North Macedonia	Europe	2083380	90.5	31	2.91935	65.7459	185	566	751	3.05946	205.946	83329	172952	256281	2.07553	107.553	2.22012	3.27258	1.47406	47.406
Serbia	Europe	8790574	213	83.5	2.5509	60.7981	363	296	659	0.815427	-18.4573	337923	1206977	1544900	3.57175	257.175	1.07421	0.245241	0.228299	-77.1701
Ukraine	Europe	43733759	95.5	44	2.17045	53.9267	111	446	557	4.01802	301.802	1086997	2955155	4042152	2.71864	171.864	0.102116	0.150923	1.47795	47.7951
Aruba	North America	106766	186	20	9.3	89.2473	11	3111	3122	282.818	28181.8	5489	26833	32322	4.8885	388.85	2.00401	115.939	57.8537	5685.37
Canada	North America	37742157	190	49	3.87755	74.2105	30085	225981	256066	7.51142	651.142	587429	2298200	2885629	3.9123	291.23	51.2147	98.3296	1.91995	91.9948
Costa Rica	North America	5094114	100.5	30	3.35	70.1493	246	2266	2512	9.21138	821.138	169321	474175	643496	2.80045	180.045	1.45286	4.77883	3.28925	228.925
Cuba	North America	11326616	404	65	6.21538	83.9109	40	1047	1087	26.175	2517.5	11863	1010249	1022112	85.1597	8415.97	3.37183	1.03638	0.307364	-69.2636
Guatemala	North America	17915567	259.5	83	3.12651	68.0154	224	1243	1467	5.54911	454.911	138012	531818	669830	3.85342	285.342	1.62305	2.33727	1.44005	44.0048
Mexico	North America	128932753	278	27	10.2963	90.2878	3603	43113	46716	11.9659	1096.59	1426094	3241735	4667829	2.27316	127.316	2.52648	13.2994	5.26398	426.398
Panama	North America	4314768	135	182	0.741758	-34.8148	698	565	1263	0.809456	-19.0544	246790	397893	644683	1.61227	61.2274	2.82832	1.41998	0.502058	-49.7942
Trinidad and Tobago	North America	1399491	227.5	51	4.46078	77.5824	64	2065	2129	32.2656	3126.56	7150	99267	106417	13.8835	1288.35	8.95105	20.8025	2.32403	132.403
United States	North America	331449281	156	23	6.78261	85.2564	189268	2163986	2353254	11.4334	1043.34	20193844	50506834	70700678	2.5011	150.11	9.37256	42.8454	4.57137	357.137
Antigua and Barbuda	North America	97928	141.5	41	3.45122	71.0247	2	164	166	82	8100	159	5772	5931	36.3019	3530.19	12.5786	28.413	2.25884	125.884
Barbados	North America	287371	46	42	1.09524	8.69565	6	107	113	17.8333	1683.33	383	38829	39212	101.381	10038.1	15.6658	2.75567	0.175904	-82.4096
Belize	North America	397621	139	94	1.47872	32.3741	41	339	380	8.26829	726.829	10776	34977	45753	3.24582	224.582	3.80475	9.69208	2.54736	154.736
Bermuda	North America	62273	65	57	1.14035	12.3077	38	47	85	1.23684	23.6842	604	9162	9766	15.1689	1416.89	62.9139	5.12988	0.0815382	-91.8462
Cayman Islands	North America	65720	241	62	3.8871	74.2739	13	88	101	6.76923	576.923	338	13396	13734	39.6331	3863.31	38.4615	6.56913	0.170797	-82.9203
Dominica	North America	71991	189	135	1.4	28.5714	1	27	28	27	2600	88	8429	8517	95.7841	9478.41	11.3636	3.20323	0.281884	-71.8116
Dominican Republic	North America	10847904	116.5	78	1.49359	33.0472	10	845	855	84.5	8350	170785	368795	539580	2.15941	115.941	0.0585532	2.29125	39.131	3813.1
El Salvador	North America	6486201	78	101	0.772277	-29.4872	6	303	309	50.5	4950	46242	80770	127012	1.74668	74.6681	0.129752	3.75139	28.912	2791.2
Haiti	North America	11402533	368	25	14.72	93.2065	29	66	95	2.27586	127.586	9999	18472	28471	1.84738	84.7385	2.90029	3.57298	1.23194	23.1937
Jamaica	North America	2961161	67	145	0.462069	-116.418	13	534	547	41.0769	4007.69	12827	106738	119565	8.32135	732.135	1.01349	5.0029	4.93633	393.633
Saint Kitts and Nevis	North America	53192	281	24	11.7083	91.4591	3	71	74	23.6667	2266.67	32	5222	5254	163.188	16218.8	93.75	13.5963	0.145027	-85.4973
Saint Lucia	North America	183629	37	52.5	0.704762	-41.8919	6	120	126	20	1900	353	19327	19680	54.7507	5375.07	16.9972	6.20893	0.365292	-63.4708
Saint Vincent and the Grenadines	North America	110947	46	25	1.84	45.6522	1	153	154	153	15200	121	6494	6615	53.6694	5266.94	8.26446	23.5602	2.85079	185.079
Australia	Oceania	25499881	58	14	4.14286	75.8621	18920	41507	60427	2.19382	119.382	28425	2200679	2229104	77.4205	7642.05	665.611	18.861	0.0283364	-97.1664
New Zealand	Oceania	4822233	62	12	5.16667	80.6452	1086	5577	6663	5.13536	413.536	2162	13463	15625	6.2271	522.71	502.313	414.246	0.824678	-17.5322
Papua New Guinea	Oceania	8947027	465	103	4.51456	77.8495	154	3451	3605	22.4091	2140.91	780	35666	36446	45.7256	4472.56	197.436	96.7588	0.490077	-50.9923
Fiji	Oceania	896444	403	108	3.73148	73.201	13	518	531	39.8462	3884.62	49	60882	60931	1242.49	124149	265.306	8.50826	0.0320696	-96.793
French Polynesia	Oceania	280904	101	108	0.935185	-6.93069	9	83	92	9.22222	822.222	16926	30544	47470	1.80456	80.4561	0.531726	2.71739	5.11051	411.051
Solomon Islands	Oceania	686878	337	192	1.75521	43.0267	5	1	6	0.2	-80	17	272	289	16	1500	294.118	3.67647	0.0125	-98.75
Vanuatu	Oceania	307150	535	192	2.78646	64.1121	1	1	2	1	0	1	6	7	6	500	1000	166.667	0.166667	-83.3333
Argentina	South America	45195777	235	64	3.67188	72.766	1920	12516	14436	6.51875	551.875	1625514	6237022	7862536	3.83695	283.695	1.18116	2.00673	1.69894	69.8939
Brazil	South America	212559409	203	53	3.83019	73.8916	6695	92715	99410	13.8484	1284.84	7681032	16373373	24054405	2.13166	113.166	0.871628	5.66255	6.49652	549.652
Chile	South America	19116209	163	25	6.52	84.6626	1250	17086	18336	13.6688	1266.88	608973	1356420	1965393	2.22739	122.739	2.05264	12.5964	6.13669	513.669
Colombia	South America	50882884	122	63	1.93651	48.3607	582	12460	13042	21.4089	2040.89	1642775	4097404	5740179	2.4942	149.42	0.354279	3.04095	8.5835	758.35
Curacao	South America	164100	95	22	4.31818	76.8421	40	1030	1070	25.75	2475	4260	31753	36013	7.45376	645.376	9.38967	32.4379	3.45463	245.463
Ecuador	South America	17643060	75	29	2.58621	61.3333	254	3694	3948	14.5433	1354.33	212512	445533	658045	2.09651	109.651	1.19523	8.29119	6.93692	593.692
Peru	South America	32971846	184	41	4.4878	77.7174	1275	13125	14400	10.2941	929.412	1015137	1931014	2946151	1.90222	90.222	1.25599	6.79695	5.41163	441.163
Bolivia	South America	11673029	329	160.5	2.04984	51.2158	93	156	249	1.67742	67.7419	160124	644553	804677	4.02534	302.534	0.5808	0.242028	0.416715	-58.3285
Guyana	South America	786559	254	71	3.57746	72.0472	7	56	63	8	700	6332	50895	57227	8.03774	703.774	1.1055	1.1003	0.995304	-0.469594
Paraguay	South America	7132530	352	109	3.22936	69.0341	75	831	906	11.08	1008	107932	408623	516555	3.78593	278.593	0.694882	2.03366	2.92663	192.663
Suriname	South America	586634	60	44	1.36364	26.6667	111	870	981	7.83784	683.784	6210	63864	70074	10.2841	928.406	17.8744	13.6227	0.762135	-23.7865
Uruguay	South America	3473727	165	95	1.73684	42.4242	178	565	743	3.17416	217.416	19119	569876	588995	29.8068	2880.68	9.31011	0.991444	0.106491	-89.3509
Venezuela	South America	28435943	126	97.5	1.29231	22.619	87	158	245	1.81609	81.6092	113558	356008	469566	3.13503	213.503	0.766128	0.44381	0.57929	-42.071
Kyrgyzstan	Asia	6524191	491	NA	#VALUE!	#VALUE!	20	NA	#VALUE!		#VALUE!	81034	114360	195394		41.1259	0.24681	#VALUE!	#VALUE!	#VALUE!
Anguilla	North America	15002	NA	37	#VALUE!	#VALUE!	NA	61	#VALUE!		#VALUE!	13	2174	2187		16623.1	#VALUE!	28.0589	#VALUE!	#VALUE!
Azerbaijan	Asia	10139175	NA	0	#VALUE!	#VALUE!	NA	27	#VALUE!		#VALUE!	218700	415031	633731		89.7718	#VALUE!	0.0650554	#VALUE!	#VALUE!
Bonaire	North America	26221	NA	20	#VALUE!	#VALUE!	NA	990	#VALUE!		#VALUE!	NA	NA	#VALUE!		#VALUE!	#VALUE!	#VALUE!	#VALUE!	#VALUE!
British Virgin Islands	North America	30237	NA	35	#VALUE!	#VALUE!	NA	157	#VALUE!		#VALUE!	86	5516	5602		6313.95	#VALUE!	28.4627	#VALUE!	#VALUE!
Burundi	Africa	11890781	NA	71	#VALUE!	#VALUE!	NA	63	#VALUE!		#VALUE!	818	36050	36868		4307.09	#VALUE!	1.74757	#VALUE!	#VALUE!
Chad	Africa	16425859	NA	NA	#VALUE!	#VALUE!	NA	9	#VALUE!		#VALUE!	2113	4776	6889		126.029	#VALUE!	1.88442	#VALUE!	#VALUE!
Comoros	Africa	869595	NA	41	#VALUE!	#VALUE!	NA	17	#VALUE!		#VALUE!	823	6989	7812		749.21	#VALUE!	2.43239	#VALUE!	#VALUE!
Grenada	North America	112519	NA	102.5	#VALUE!	#VALUE!	NA	58	#VALUE!		#VALUE!	127	11217	11344		8732.28	#VALUE!	5.17072	#VALUE!	#VALUE!
Honduras	North America	9904608	NA	89	#VALUE!	#VALUE!	NA	116	#VALUE!		#VALUE!	121827	265688	387515		118.086	#VALUE!	0.436602	#VALUE!	#VALUE!
Liberia	Africa	5057677	NA	76	#VALUE!	#VALUE!	NA	77	#VALUE!		#VALUE!	1800	5408	7208		200.444	#VALUE!	14.2382	#VALUE!	#VALUE!
Martinique	North America	375265	NA	23	#VALUE!	#VALUE!	NA	963	#VALUE!		#VALUE!	NA	NA	#VALUE!		#VALUE!	#VALUE!	#VALUE!	#VALUE!	#VALUE!
Mayotte	Africa	272813	NA	22	#VALUE!	#VALUE!	NA	896	#VALUE!		#VALUE!	NA	NA	#VALUE!		#VALUE!	#VALUE!	#VALUE!	#VALUE!	#VALUE!
Monaco	Europe	39244	NA	28	#VALUE!	#VALUE!	NA	85	#VALUE!		#VALUE!	875	6708	7583		666.629	#VALUE!	12.6714	#VALUE!	#VALUE!
Montserrat	North America	4999	NA	48	#VALUE!	#VALUE!	NA	14	#VALUE!		#VALUE!	13	142	155		992.308	#VALUE!	98.5915	#VALUE!	#VALUE!
Palau	Oceania	18092	NA	104	#VALUE!	#VALUE!	NA	2	#VALUE!		#VALUE!	NA	NA	#VALUE!		#VALUE!	#VALUE!	#VALUE!	#VALUE!	#VALUE!
Sint Eustatius	North America	26221	66	NA	#VALUE!	#VALUE!	4	NA	#VALUE!		#VALUE!	NA	NA	#VALUE!		#VALUE!	#VALUE!	#VALUE!	#VALUE!	#VALUE!
Sint Maarten	North America	42882	NA	20	#VALUE!	#VALUE!	NA	1901	#VALUE!		#VALUE!	NA	NA	#VALUE!		#VALUE!	#VALUE!	#VALUE!	#VALUE!	#VALUE!
Syria	Asia	17500657	NA	21	#VALUE!	#VALUE!	NA	21	#VALUE!		#VALUE!	11434	39551	50985		245.907	#VALUE!	0.53096	#VALUE!	#VALUE!
Tanzania	Africa	59734213	NA	34	#VALUE!	#VALUE!	NA	2	#VALUE!		#VALUE!	509	31884	32393		6164.05	#VALUE!	0.0627274	#VALUE!	#VALUE!
Turks and Caicos Islands	North America	38718	NA	111	#VALUE!	#VALUE!	NA	53	#VALUE!		#VALUE!	893	4631	5524		418.589	#VALUE!	11.4446	#VALUE!	#VALUE!
Wallis and Futuna Islands	Oceania	11246	NA	90.5	#VALUE!	#VALUE!	NA	10	#VALUE!		#VALUE!	4	450	454		11150	#VALUE!	22.2222	#VALUE!	#VALUE!
Puerto Rico	North America	2860840	148	30	4.93333	79.7297	295	5686	5981		1827.46	NA	NA	#VALUE!		#VALUE!	#VALUE!	#VALUE!	#VALUE!	#VALUE!
Réunion	Africa	895308	155	45	3.44444	70.9677	4	5177	5181		129325	NA	NA	#VALUE!		#VALUE!	#VALUE!	#VALUE!	#VALUE!	#VALUE!
French Guiana	South America	298682	532.5	15	35.5	97.1831	30	1334	1364		4346.67	NA	NA	#VALUE!		#VALUE!	#VALUE!	#VALUE!	#VALUE!	#VALUE!
Canary Island	Africa	3000	177	63	2.80952	64.4068	206	661	867		220.874	NA	NA	#VALUE!		#VALUE!	#VALUE!	#VALUE!	#VALUE!	#VALUE!
Guadeloupe	North America	400127	227	24	9.45833	89.4273	26	626	652		2307.69	NA	NA	#VALUE!		#VALUE!	#VALUE!	#VALUE!	#VALUE!	#VALUE!
United States Virgin Islands	North America	104423	41	31	1.32258	24.3902	21	515	536		2352.38	NA	NA	#VALUE!		#VALUE!	#VALUE!	#VALUE!	#VALUE!	#VALUE!
Guam	Oceania	168783	104.5	55	1.9	47.3684	24	453	477		1787.5	NA	NA	#VALUE!		#VALUE!	#VALUE!	#VALUE!	#VALUE!	#VALUE!
Republic of the Congo	Africa	5518092	48.5	37	1.31081	23.7113	42	435	477		935.714	NA	NA	#VALUE!		#VALUE!	#VALUE!	#VALUE!	#VALUE!	#VALUE!
Namibia	Africa	2540916	NA	133	#VALUE!	#VALUE!	29	409	438		1310.34	23941	131314	155255		448.49	1.21131	3.11467	2.57132	157.132
Northern Mariana Islands	Oceania	57557	238	32	7.4375	86.5546	99	123	222		24.2424	NA	NA	#VALUE!		#VALUE!	#VALUE!	#VALUE!	#VALUE!	#VALUE!
Bahamas	North America	393248	150	62	2.41935	58.6667	25	108	133		332	NA	NA	#VALUE!		#VALUE!	#VALUE!	#VALUE!	#VALUE!	#VALUE!
Crimea, Ukraine	Europe	1967218	86	36	2.38889	58.1395	8	112	120		1300	NA	NA	#VALUE!		#VALUE!	#VALUE!	#VALUE!	#VALUE!	#VALUE!
Saint Martin	North America	38659	219.5	20	10.975	90.8884	10	64	74		540	NA	NA	#VALUE!		#VALUE!	#VALUE!	#VALUE!	#VALUE!	#VALUE!
Libya	Africa	6871287	NA	312	#VALUE!	#VALUE!	10	46	56		360	100277	305148	405425		204.305	0.0997238	0.150747	1.51164	51.1641
Saint Barthelemy	North America	9885	242	28	8.64286	88.4298	2	12	14		500	NA	NA	#VALUE!		#VALUE!	#VALUE!	#VALUE!	#VALUE!	#VALUE!

## Sheet: Continent
Continent	Total Population	Median_CSTlag 2020	Median_CSTLag 2021	Fold-change in CSTLag Efficiency (2020/2021)	% change in CSTLag Efficiency (2020/2021)	Number of genomes sequenced in 2020	Number of genomes sequenced in 2021	Total genomes sequenced	Fold-change in genomes sequenced (2021/2020)	% change in genomes sequenced (2021/2020)	COVID-19 cases in 2020	COVID-19 cases in 2021	Total COVID-19 cases	Fold-change in COVID-19 Cases (2021/2020)	% change in COVID-19 Cases (2021/2020)	Sequencing Efficiency in 2020	Sequencing Efficiency in 2021	Fold-change in sequencing efficiency (2021/2020)	% change in sequencing efficiency (2021/2020)
Africa	1340598147	173	48	3.60417	72.2543	15630	57303	72933	3.66622	266.622	2760454	7820247	10580701	2.83296	183.296	5.66211	7.32752	1.29413	29.4132
Asia	4641054775	126	52	2.42308	58.7302	58082	417963	476045	7.19608	619.608	20715904	74131900	94847804	3.5785	257.85	2.80374	5.6381	2.01092	101.092
Europe	747636026	36	13	2.76923	63.8889	325722	3577510	3903232	10.9833	998.332	23859991	91091407	114951398	3.81775	281.775	13.6514	39.2738	2.87691	187.691
North America	368869647	164	25	6.56	84.7561	224716	2451399	2676115	10.9089	990.888	23180074	59676609	82856683	2.57448	157.448	9.69436	41.0781	4.23731	323.731
Oceania	42677813	59	15	3.93333	74.5763	20311	51726	72037	2.5467	154.67	48408	2357646	2406054	48.7036	4770.36	419.579	21.9397	0.0522897	-94.771
South America	653962331	200	45	4.44444	77.5	12672	162762	175434	12.8442	1184.42	13199247	32534642	45733889	2.46489	146.489	0.960055	5.00273	5.21088	421.088
